# Supplementary material for: Age-specific modulation of intermuscular beta coherence during gait before and after experimentally induced fatigue
Source: Sci Rep. 2020 Sep 28;10:15854. doi: 10.1038/s41598-020-72839-1 (PMC7522269; doi:10.1038/s41598-020-72839-1)
Supplement: Supplementary file 2 — Supplementary Information 2 [file 41598_2020_72839_MOESM2_ESM.xlsx]

## Sheet: Information
Age-specific modulation of intermuscular beta coherence during gait before and after experimentally induced fatigue
Paulo Cezar Rocha dos Santos; Claudine J. C. Lamoth; Fabio Augusto Barbieri; Inge Zijdewind; Lilian Teresa Bucken Gobbi; Tibor Hortobágyi
Data was collected in 23 participants in total (12 Older adults and 12 Younger)
Younger adults - cod 1
Older adults - cod 2
Time 1 - before repetitive sit-to-stand (rSTS)
Time 2 - after rSTS
Sheet 1 - Number of rSTS, Borg Scale, Maximum voluntary isometric Force and rate of force devolopment before and the time 1 and time 2
Sheet 2 - Strides outcomes
Sheet 3 - Beta band coherence (log) at swing phase
Sheet 4 - Beta band coherence (log) at stance phase
Sheet 5 - RMS amplitude (normalized by max value) at swing phase
Sheet 6 - RMS amplitude (normalized by max value) at stance phase

## Sheet: Sheet 1
Group	rSTS	Borg_time 1	Borg_time 2	MVIF_Time1	MVIF_Time2
1	665	6	20	919.521	834.803
1	399	6	20	493.251	435.242
1	611	8	19	493.251	435.242
1	900	10	20	925.11	831
1	450	6	20	957.16	805
1	380	6	20	453.987	451.021
1	631	6	20	687.23	445.4
1	600	7	20	523.931	518.259
1	453	7	20	751.942	534.243
1	449	6	20	344.234	264.002
1	571	7	20	366	346
1	900	6	12	643.976	529
2	65	9	19	503.437	383
2	90	7	20	333.432	286
2	89	14	20	548.542	530
2	72	11	17	364	330
2	417	10	17	236	149
2	112	7	19	680	481
2	67	9	17	313	304
2	72	6	19	342	332
2	94	9	19	577	555
2	212	7	17	294	263
2	163	6	20	417	317
2	156	6	17	457	328

## Sheet: Sheet 2
group	Stride_Length_Time 1	Stride_Length_Time 2	Width_force_Time 1	Width_force_Time 2	Sing_support__Time 1	Sing_support__Time 2	stance_phase_Time 1	stance_phase_Time 2	cadence_Time 1	cadence_Time 2
1	1.39301	1.38196	0.116042	0.121879	421.421	409.684	739.421	741.947	103	104.333
1	1.31413	1.28015	0.182294	0.190731	365.474	366.158	729.632	700.632	109	111.333
1	1.41379	1.38354	0.0697655	0.0602441	422.684	414.368	755.474	738.579	101	103
1	1.24333	1.23714	0.115546	0.104527	366.053	364.211	672.895	667.316	114.333	115
1	1.28059	1.20524	0.0605114	0.0768379	363	332	704.158	672.368	110.667	114
1	1.23417	1.23682	0.180453	0.161306	367.105	361	661.368	669.684	114.333	114.667
1	1.32789	1.31211	0.0707947	0.0677139	371.053	366.895	735.526	726.526	106.667	108.333
1	1.35884	1.34659	0.0679617	0.0696082	403.737	392.579	728.632	729.579	104.333	106.333
1	1.49457	1.41467	0.127204	0.140289	457.105	417.368	788.368	761.526	97	98.3333
1	1.19305	1.18124	0.040094	0.0406654	356.474	351.526	637.737	632.842	120.333	121
1	1.37267	1.33933	0.099761	0.095424	401.263	383.737	742.632	732.368	103.667	107
1	1.2948	1.31128	0.0919107	0.0909594	386.421	393.579	692.579	699.158	109.333	109
2	1.18661	1.2096	0.0928399	0.0903441	346.895	354.684	656.895	663.579	117.333	116.333
2	1.16488	1.06819	0.0843121	0.0954377	342.789	314.474	627.947	575.684	121	129
2	1.21465	1.21345	0.105874	0.111756	348.474	347.316	663.737	663.895	116.667	117
2	1.21832	1.27926	0.177018	0.163077	351.789	366.474	663.474	699.579	113.333	110.333
2	1.26392	1.25571	0.115984	0.113933	379.579	375.789	673.684	670.632	112.333	112.667
2	1.29916	1.34716	0.0693902	0.0706058	365.842	389.368	716.789	733.263	105.667	106.667
2	1.19135	1.18194	0.0692978	0.0671113	337.737	331.737	655.053	653.211	119.667	118.667
2	1.18251	1.21573	0.0776406	0.0806453	349.947	354.474	635.474	658.632	120	117.333
2	1.31078	1.26467	0.132063	0.127781	396.474	378.158	695.842	675.737	111.667	114
2	1.14272	1.10716	0.0897827	0.0908242	355.684	346	596.579	576.632	121.333	124
2	1.41177	1.36958	0.100288	0.104977	432.684	430.263	740.474	728.526	102.667	103
2	1.28987	1.32328	0.12187	0.109129	392	397.947	682.895	704.789	108.667	104.667

## Sheet: Sheet 3
Group	BF_ST_Time 1	BF_ST_Time 2	RF_BF_Time 1	RF_BF_Time 2	GL_PL_Time 1	GL_PL_Time 2	TA_PL_Time 1	TA_PL_Time 2	RF_BF_Time 1	RF_BF_Time 2	TA_GL_Time 1	TA_GL_Time 2
1	2.08972	1.96016	1.08542	1.80908	1.10525	-1.77076	-1.42986	-0.531076	0.0419484	-0.0434827	-2.35492	-1.9178
1	1.28296	0.752871	-0.188121	0.819988	1.12701	0.658117	0.756641	1.09597	-1.2497	0.551006	0.586459	0.181438
1	2.6302	2.81459	1.10294	2.19089	2.28977	1.96405	1.45175	1.67137	0.32954	0.522352	1.57266	2.07624
1	1.20669	1.61438	1.50478	1.95921	2.04563	0.923952	1.12818	1.54113	0.78764	1.5957	1.916	1.30586
1	1.165	2.36275	2.06703	1.6394	1.37965	1.28859	0.204686	1.40744	1.23952	0.0155425	0.968858	1.08376
1	0.0829124	0.970699	0.68081	0.602558	-0.0117043	1.61705	1.86511	1.4511	0.468405	-0.213039	0.00170938	0.568171
1	0.356945	0.717497	2.17717	2.14392	1.05146	0.772251	2.14701	2.11409	1.45315	0.782115	1.47466	0.799367
1	1.17164	1.59052	1.10692	1.47306	1.54101	1.71302	1.98723	1.25967	0.868572	1.58994	1.56696	1.66656
1	1.54511	-0.104525	1.46011	1.89719	1.58157	0.302228	1.00875	1.56581	0.23071	0.357709	0.680734	-0.443898
1	0.107473	0.832437	0.772077	0.428055	1.30951	0.749581	1.32094	1.31854	0.331742	-0.740327	1.24141	0.830385
1	1.27581	0.40964	0.649876	1.45562	1.39407	0.674018	1.9358	1.65553	1.01846	1.43464	1.77785	1.11696
2	1.66905	-0.732523	1.64763	1.20246	0.383961	1.62685	1.69971	2.00686	0.709513	0.651384	1.15796	1.97488
2	1.446	0.728383	0.631613	0.788641	1.37453	0.494438	1.83491	1.13163	1.07062	0.338265	1.09812	0.55436
2	0.739257	0.638786	1.36175	1.33046	1.293	-0.237537	2.09949	1.94662	0.912628	0.852869	0.887192	0.976971
2	1.54682	0.557934	0.484484	1.11141	0.847919	-0.603072	1.96116	1.94594	0.994344	0.304656	0.724827	0.405482
2	1.72442	0.541334	1.13313	1.11095	-0.159898	0.0632065	-0.209509	0.381783	1.1518	0.171362	-0.436817	-0.338043
2	1.4693	0.580915	1.26031	1.3986	1.33709	0.915974	1.60447	2.01813	1.33491	1.17436	0.904678	1.74457
2	1.91029	0.550769	-0.475985	1.21686	0.707191	1.42474	1.69107	1.43349	1.05317	0.582123	-0.0515734	0.764941
2	2.54543	1.51292	2.25683	1.7465	0.221884	0.849763	2.03417	2.17499	1.21532	1.46533	1.32029	1.56225
2	0.617532	2.06753	1.76425	2.12394	-0.700613	1.17249	1.26615	1.83678	0.622163	1.04849	0.172045	0.842315
2	1.30198	1.0103	0.918838	0.874249	0.916948	1.63877	0.988607	1.14963	1.75988	0.713893	0.501369	0.930818
2	1.71203	1.40922	0.908682	1.2702	1.26257	0.275209	1.89208	1.31171	0.713957	-0.233229	1.23483	0.980166
2	0.506959	0.903358	-0.147034	0.441524	1.13362	0.488821	1.92036	1.52567	0.042762	0.623958	0.352298	1.08743
2	1.88888	-1.04685	1.34413	2.11755	1.45193	1.89219	1.30414	0.935291	0.529397	-0.220953	1.75912	0.680163

## Sheet: Sheet 4
Group	BF_ST_Time 1	BF_ST_Time 2	RF_BF_Time 1	RF_BF_Time 2	GL_PL_Time 1	GL_PL_Time 2	TA_PL_Time 1	TA_PL_Time 2	RF_BF_Time 1	RF_BF_Time 2	TA_GL_Time 1	TA_GL_Time 2
1	1.71855	1.23305	0.268035	1.19358	-0.208551	-0.804511	-1.02708	-1.49976	-0.639546	0.480589	-2.08621	-2.17169
1	1.36229	0.905898	0.939394	0.767419	0.922516	0.554074	1.35903	1.00946	-0.0930155	-0.0685292	-0.0916821	1.322
1	0.305364	1.51172	0.43062	0.525325	1.88898	1.53629	2.30465	2.40245	0.0912056	0.519472	0.557422	0.168305
1	0.767757	1.84065	1.03763	0.597442	0.601151	0.922913	1.1211	1.08696	0.103685	-0.0597681	-0.615922	0.160982
1	1.92424	0.649255	0.935841	0.567318	0.676349	0.95126	1.45377	1.74917	0.732234	0.51058	0.889103	0.58742
1	0.712036	1.93048	0.367294	1.54488	1.5073	1.49677	1.71024	0.856412	0.321305	0.223704	-0.160732	0.207033
1	-0.390833	-0.561404	1.20561	1.10718	0.967401	0.362707	1.99952	1.72106	0.322863	0.598508	0.321822	1.05595
1	0.433686	1.51076	0.151685	0.390268	1.85217	1.22096	2.30013	1.86007	-0.00366012	0.545023	-0.018208	0.509908
1	0.191324	0.185693	1.43928	1.6872	0.758515	1.0385	0.3405	1.32537	-0.158147	0.181355	0.362763	-0.168802
1	0.370472	1.26879	1.22011	1.376	0.79993	1.80199	1.20661	1.75379	0.101596	-0.00875143	0.23713	0.104529
1	0.981652	1.02204	-0.713457	0.775758	1.31667	0.980118	1.66746	1.35572	0.245972	1.18444	0.21469	0.610409
2	0.393244	0.821284	1.13957	1.66867	1.01137	1.38282	1.59975	1.96995	0.434648	-0.125066	0.179924	1.24115
2	0.261788	0.668937	0.811776	0.554071	1.00336	1.36792	-0.766542	2.10492	0.0705131	-0.0520285	-0.148391	-1.2602
2	0.197194	0.539622	-0.0507309	1.303	1.18981	0.896207	0.285208	0.548029	0.687641	0.248834	0.624125	0.0579703
2	1.26702	0.522641	-0.159115	0.398254	0.530359	1.38194	-0.36923	0.403642	0.187913	-0.244412	-0.644565	0.00261076
2	0.47704	1.75235	-0.1712	0.813481	0.819048	1.39666	0.92333	-0.27649	0.208558	0.533102	0.262342	-0.181715
2	0.391612	1.14955	0.440108	1.61275	0.922219	1.56957	1.81154	1.60691	0.507446	-0.403291	1.26204	1.65208
2	-0.037024	1.07334	0.205493	0.97071	0.942212	1.04372	0.355508	1.03319	0.914887	0.499102	0.289146	0.160436
2	0.318639	0.771025	1.13516	0.31567	1.47612	1.48189	0.960869	1.37412	1.31776	0.245878	1.11806	1.514
2	1.11511	0.695688	0.718493	1.38709	1.42586	1.49338	1.60425	1.8162	1.08238	1.25928	1.68375	1.84451
2	0.75212	1.2273	1.01275	1.00475	-0.354649	0.317673	0.11897	-0.551168	1.12119	-0.523943	0.285435	-1.67803
2	0.323651	0.68841	0.169867	0.635626	0.790119	0.452763	0.210241	0.693678	0.468119	1.32616	0.345877	0.828448
2	-0.620488	-0.136465	0.138431	0.950724	1.00648	0.394514	-0.220136	-0.593437	-0.179356	0.0265361	-0.690182	-1.39606
2	1.52627	-0.161546	0.324171	1.22278	1.7802	0.821477	1.47459	1.87325	-0.51979	0.251623	1.02356	0.172254

## Sheet: Sheet 5
	TA_Time1	PL_Time1	SL_Time1	VL_Time1	RF_Time1	GL_Time1	BF_Time1	ST_Time1	TA_Time2	PL_Time2	SL_Time2	VL_Time2	RF_Time2	GL_Time2	BF_Time2	ST_Time2
1	23.1992	13.4879	10.5345	12.637	22.6974	8.1982	18.0306	8.34616	18.9618	5.36817	9.16615	2.33098	10.5178	1.40485	12.1063	19.322
1	19.7074	7.20784	9.12194	3.49473	26.9486	3.13936	11.8395	3.07918	16.2265	3.41418	5.97282	3.06307	32.7625	1.35505	7.57841	2.88264
1	12.1378	4.50884	3.54764	12.4265	13.7135	5.25464	25.447	22.3633	10.1974	3.31876	3.82025	11.1033	27.4245	1.73339	24.851	20.192
1	18.7331	5.9895	2.46277	13.8252	18.2577	1.02034	23.3403	27.8384	17.2716	5.68065	2.30739	6.90544	11.9109	1.45491	24.0496	20.1617
1	10.6483	4.83384	4.02416	6.26958	14.7593	1.15574	4.90502	26.216	10.3856	2.83279	1.95569	7.14382	20.1168	0.771152	4.36839	19.9079
1	21.0551	6.74156	3.85049	7.12371	9.23627	1.7146	24.5639	25.7661	22.0369	6.40049	2.97158	6.33821	7.35159	0.909177	22.7286	21.8188
1	22.9881	3.52081	3.59944	7.13063	10.4465	1.11071	27.1313	26.6001	21.4758	3.62977	3.14391	4.92048	9.88268	0.943276	36.7285	21.3663
1	13.1069	10.503	6.28193	12.9889	21.6658	4.00005	24.8877	23.4241	14.6936	10.4969	5.98517	11.1595	27.3037	4.55784	24.4281	12.4713
1	20.3932	11.9399	4.63871	11.9205	8.22227	2.13937	25.8433	24.4611	16.8572	17.207	3.1885	15.5533	16.5763	2.33677	39.9659	25.4045
1	15.1874	18.5583	7.49885	7.27531	10.5808	12.2276	9.15905	24.9125	14.8534	17.0847	9.60059	12.5579	8.26005	20.4876	9.53784	21.8843
1	19.5852	18.7989	4.42824	19.2725	13.1829	6.47076	24.1285	27.9515	16.694	17.5203	3.34049	7.34806	10.708	10.8607	11.8173	22.5306
1	11.9016	6.40856	6.37688	9.02333	12.4187	4.50881	28.5871	26.2536	12.5497	8.11218	6.71257	7.41649	8.77328	4.07543	30.1269	20.1931
2	12.9108	17.1635	2.76887	7.87761	16.6879	6.29301	23.8008	39.443	19.3704	18.8434	15.9913	14.9776	20.7641	18.253	15.3072	16.0311
2	11.4957	7.34839	5.02373	9.30795	10.2665	4.0222	9.13492	3.28484	12.5559	6.8539	4.93864	8.92173	10.6609	3.31087	8.29344	0.957898
2	18.1312	11.7405	5.81832	20.306	28.0628	7.10239	25.9916	2.12686	18.7568	13.3143	5.88942	34.7688	22.8025	6.44246	25.7142	1.88623
2	19.4351	4.93341	5.66511	7.36074	19.8042	6.09059	18.3208	28.6815	19.3249	4.26244	4.28896	5.27434	14.7737	3.98127	11.4566	3.5351
2	18.4312	4.33547	5.00972	11.5192	15.0142	8.33788	24.4492	22.81	16.3017	4.5515	2.87084	10.3088	0.0728026	4.60738	18.4922	18.9265
2	16.2917	9.11664	7.54497	7.20518	3.34039	4.68123	23.8108	23.9824	17.249	8.4492	6.18893	3.92502	3.52649	3.62301	44.1564	26.0274
2	12.8526	13.8923	11.382	11.9978	8.07752	7.95054	28.1529	25.6425	10.8458	14.3584	9.12172	22.7356	12.1353	8.19374	33.2216	26.7216
2	5.61362	17.2051	10.7738	10.0467	9.76113	15.6983	37.7375	24.6949	5.71358	17.0199	10.4485	7.90748	7.85764	7.19584	36.5405	26.4559
2	26.532	21.643	10.1341	14.6642	8.00503	6.98624	36.1157	29.1586	22.1575	14.712	7.11067	16.0296	7.05547	1.95289	23.2718	25.0803
2	17.8717	17.4016	16.6805	13.4833	33.1136	7.42942	24.3079	24.0293	19.7531	18.6625	11.3178	9.39049	16.0495	12.2372	1.21838	22.6778
2	30.9977	23.6467	5.96784	16.9808	10.4528	8.07796	30.9712	26.0229	36.9851	18.7082	5.21202	5.12981	8.89323	4.48722	34.8053	25.0605
2	23.6882	14.0499	14.6313	9.14486	17.1084	6.36523	21.4582	13.7341	27.7849	11.0133	18.3971	6.29463	10.7198	7.71843	41.4654	11.0037

## Sheet: Sheet 6
	TA_Time1	PL_Time1	SL_Time1	VL_Time1	RF_Time1	GL_Time1	BF_Time1	ST_Time1	TA_Time2	PL_Time2	SL_Time2	VL_Time2	RF_Time2	GL_Time2	BF_Time2	ST_Time2
1	13.2374	24.203	22.9268	18.5629	17.2351	16.4962	11.4468	12.8437	11.205	20.9807	37.7366	25.3689	51.1824	11.7559	9.32105	18.0488
1	20.0306	17.5348	21.0674	31.6308	17.3939	10.6574	6.46454	6.45981	20.1617	13.887	13.3281	45.1251	27.3232	4.61028	16.5487	9.66549
1	10.9893	20.6618	16.3708	14.3854	14.7499	17.6216	6.49672	3.32763	11.4645	17.1678	19.6845	31.9541	29.5781	8.17765	6.60526	4.83576
1	6.38477	22.0204	20.9889	15.2532	13.2873	21.5168	1.93102	20.3729	9.2004	20.3608	18.8427	24.1958	16.2931	13.3743	1.55392	14.2564
1	3.99678	6.03208	8.7655	14.7454	28.2053	2.23943	1.30974	21.292	3.94297	6.13184	8.41248	18.5347	40.2501	2.27548	1.5003	7.86195
1	7.83259	16.941	13.442	13.3171	11.4701	18.8125	7.73346	3.76239	7.64448	11.321	11.6397	23.5157	15.6223	16.4586	5.25093	1.65383
1	10.0399	30.8116	30.6382	10.5594	14.3485	4.91145	10.82	6.16812	7.23524	25.7506	19.2234	23.5678	32.0958	3.89473	6.13427	3.23392
1	10.8495	25.2836	18.1026	22.7649	28.1215	15.1466	10.8804	12.1736	11.4544	26.8196	19.5327	49.9012	41.9324	20.3233	13.312	7.84653
1	9.16126	23.1576	21.5883	22.4602	18.4798	12.0768	5.58026	32.8413	4.87738	39.2231	20.4658	44.0662	32.6745	18.1266	8.31746	10.3442
1	10.6975	25.244	21.4399	12.5672	10.7197	22.3779	28.9938	4.8438	12.3011	22.4615	20.9508	5.32689	5.22012	24.5844	16.9744	8.44552
1	9.13159	27.5785	26.7677	14.075	17.4786	20.6978	4.95518	12.1313	11.9065	25.8794	24.1792	13.6833	14.0788	11.3093	2.53579	18.0743
1	3.56113	14.5066	18.7767	14.3202	10.6888	11.2624	11.3993	22.2034	2.95871	13.3106	16.5673	18.4198	13.9486	12.745	13.2597	31.5662
2	17.5736	14.6568	28.5587	15.5405	19.6517	28.6715	21.0375	20.4216	24.7943	20.1724	12.3771	13.0188	23.3462	15.7404	17.581	19.6752
2	3.84168	8.76638	20.6843	14.1782	14.5641	8.96267	12.8201	1.17064	4.36015	8.35387	20.8997	21.7839	19.9852	11.6246	5.56445	0.326411
2	11.7697	29.8029	22.0509	29.4708	20.2999	20.8774	18.7611	2.12977	11.1125	26.7113	25.5597	38.2503	26.8592	22.0745	15.8816	1.49649
2	15.2551	24.699	22.6714	14.4876	16.1616	11.4991	15.5499	13.5445	14.2495	23.8031	20.5403	14.1537	13.1453	9.89567	13.19	2.78402
2	9.54962	24.3161	28.2374	20.9304	22.2292	18.1236	13.5049	9.10279	7.15836	20.6812	18.4088	23.681	0.164069	14.4868	11.7792	6.65199
2	17.7472	25.2371	22.9263	21.3582	9.56605	21.1719	19.0307	12.092	15.0487	24.0423	22.0441	12.28	9.61477	20.325	29.3646	8.23622
2	4.25591	28.5027	19.5292	15.5601	8.31313	19.4951	21.7001	9.56296	2.41451	25.9979	15.2029	19.3884	21.4891	22.2501	26.4757	6.17881
2	3.89095	31.9943	28.4419	11.9977	11.5776	29.4324	32.2324	9.97812	3.59136	29.2359	29.0102	12.5772	11.8157	26.0985	27.0151	9.97812
2	6.55586	16.3911	31.3191	15.9812	9.56657	16.3551	25.8124	11.8034	4.43776	11.7523	23.2208	22.374	19.9988	11.2645	7.35512	4.32418
2	8.10859	21.3045	30.1859	17.4142	34.0798	18.1415	25.605	22.7915	10.2992	24.0958	32.944	21.5031	21.1251	20.8573	35.9054	23.2138
2	14.9393	32.75	46.7449	26.4744	14.3765	38.8809	47.2764	32.6455	16.163	22.7573	41.2711	37.5169	25.1831	33.7476	41.9729	34.9286
2	20.0747	23.6318	22.3521	16.6428	18.6582	21.4619	25.9076	20.2992	18.5763	21.6961	28.3512	14.0771	15.0876	22.277	38.1668	15.4579
